# Supplementary material for: Advances in Breast Cancer Management and Extracellular Vesicle Research, a Bibliometric Analysis
Source: Curr Oncol. 2021 Nov 8;28(6):4504–20. doi: 10.3390/curroncol28060382 (PMC8628791; doi:10.3390/curroncol28060382)
Supplement: Supplementary file 1 [file curroncol-28-00382-s001.zip]

Archive with 1 entries (1 files):
- curroncol-1438099-supplementary.pdf
